# Supplementary material for: The Potential of Fecal Volatile Organic Compound Analysis for the Early Diagnosis of Late-Onset Sepsis in Preterm Infants: A Narrative Review
Source: Sensors (Basel). 2024 May 16;24(10):3162. doi: 10.3390/s24103162 (PMC11124895; doi:10.3390/s24103162)
Supplement: Supplementary file 1 [file sensors-24-03162-s001.zip]

Archive with 1 entries (1 files):
- sensors-2950055-supplementary.pdf
